# Supplementary material for: Regulation of CYP3A genes by glucocorticoids in human lung cells
Source: F1000Res. 2013 Oct 8;2:173. Originally published 2013 Aug 13. [Version 2] doi: 10.12688/f1000research.2-173.v2 (PMC3869485; doi:10.12688/f1000research.2-173.v2)
Supplement: Effect of inhaled glucocortcoids and their metabolites on CYP3A5 mRNA expression in human lung cells — File 1: Data are peak areas for the metabolites beclomethasone-17-monopropionate ([M1], the active drug) and Δ6-beclomethasone dipropionate ([M5], the CYP3A-mediated metabolite) and the internal standard (IS, prednisolone). Treatment groups were beclomethasone dipropionate (BDP) alone, beclomethasone dipropionate (BDP) plus esterase inhibitors (EI), 1-aminobenzotriazole (1-ABT) plus beclomethasone dipropionate (BDP), and 1-aminobenzotriazole (1-ABT) plus esterase inhibitors (EI) plus the active drug [M1]. Data corresponds to Figure 3A in the main text. File 2: Data are copy numbers of CYP3A5*1 mRNA and β-microglobulin (B2M, housekeeping gene) mRNA. Treatment groups are dimethyl sulfoxide (DMSO, vehicle control), beclomethasone dipropionate (BDP), beclomethasone dipropionate (BDP) plus esterase inhibitors (EI), 1-aminobenzotriazole (1-ABT), 1-aminobenzotriazole (1-ABT) plus beclomethasone dipropionate (BDP), and 1-aminobenzotriazole (1-ABT) plus esterase inhibitors (EI) plus active drug [M1]. Data corresponds to Figure 3B in the main text. File 3: Data are copy numbers of CYP3A5*1 mRNA and β-microglobulin (B2M, housekeeping gene) mRNA. Treatment groups were dimethyl sulfoxide (DMSO, vehicle control), beclomethasone dipropionate (BDP), ketoconazole (KTZ) at 50 µM plus beclomethasone dipropionate (BDP), ketoconazole (KTZ) at 10 µM plus beclomethasone dipropionate (BDP), and ketoconazole (KTZ) at 1 µM plus beclomethasone dipropionate (BDP). Data corresponds to Figure 4A in the main text. File 4: Data are copy numbers of CYP3A5*1 mRNA and β-microglobulin (B2M, housekeeping gene) mRNA. Treatment groups were dimethyl sulfoxide (DMSO, vehicle control), budesonide (BUD), ketoconazole (KTZ) at 50 µM plus budesonide (BUD), ketoconazole (KTZ) at 10 µM plus budesonide (BUD), and ketoconazole (KTZ) at 1 µM plus budesonide (BUD). Data corresponds to Figure 4B in the main text. File 5: Data are copy numbers of CYP3A5*1 mRNA and β-microglobulin (B2M, housekeeping gene) mRNA. Treatme [file f1000research-2-2562-s0000.tgz › M1_induction_CYP3A5.csv]

Replicates	mRNA	DMSO	BDP	BDP EI	1-ABT	1-ABT BDP	1-ABT EI M1
1	CYP3A51	8.84	8.81	9.71	15.4	17.8	27.6
2	CYP3A51	5.17	10.5	7.61	11.5	17.0	28.8
3	CYP3A51	5.01	9.42	10.9	11.9	17.1	24.1
4	CYP3A51	7.70	8.23	4.39	17.7	20.5	21.7
5	CYP3A51	6.72	13.5	3.87	20.1	14.3	30.5
6	CYP3A51	8.31	10.7	6.28	17.1	21.0	26.3
1	B2M	3.24E+03	1.40E+03	2.62E+03	4.26E+03	4.25E+03	3.49E+03
2	B2M	2.55E+03	1.39E+03	2.58E+03	3.45E+03	4.97E+03	3.66E+03
3	B2M	1.62E+03	2.34E+03	3.47E+03	3.66E+03	5.64E+03	4.14E+03
4	B2M	1.64E+03	1.42E+03	1.33E+03	6.60E+03	4.93E+03	2.99E+03
5	B2M	1.83E+03	1.55E+03	9.85E+02	4.20E+03	4.83E+03	4.30E+03
6	B2M	2.51E+03	1.26E+03	1.25E+03	8.89E+03	4.39E+03	4.66E+03
